# Supplementary material for: Association of Maternal Gestational Vitamin D Supplementation with Respiratory Health of Young Children
Source: Nutrients. 2023 May 19;15(10):2380. doi: 10.3390/nu15102380 (PMC10223031; doi:10.3390/nu15102380)
Supplement: Supplementary file 1 [file nutrients-15-02380-s001.zip]

Archive with 1 entries (1 files):
- nutrients-2386285-Supplementary.pdf
